# Supplementary material for: Identification and Functional Characterization of Alternative Transcripts of LncRNA HNF1A-AS1 and Their Impacts on Cell Growth, Differentiation, Liver Diseases, and in Response to Drug Induction
Source: Noncoding RNA. 2024 Apr 21;10(2):28. doi: 10.3390/ncrna10020028 (PMC11053763; doi:10.3390/ncrna10020028)
Supplement: Supplementary file 1 [file ncrna-10-00028-s001.zip]

Archive with 1 entries (1 files):
- ncrna-2931663-supplementary.pdf
